# Supplementary material for: Distinct immune signatures discriminate between asymptomatic and presymptomatic SARS-CoV-2pos subjects
Source: Cell Res. 2021 Sep 24;31(11):1148–62. doi: 10.1038/s41422-021-00562-1 (PMC8461439; doi:10.1038/s41422-021-00562-1)
Supplement: Supplementary file 10 — Supplementary information, Table S1 [file 41422_2021_562_MOESM10_ESM.xlsx]

## Sheet: Table S1
	Supplementary information, Table S1. Cohort details.
	Patient ID	Condition	Platform			Gender(male=1，female=0）	Age/ yr	Height/cm	Weight/kg	BMI	Hypertension	Cardiovascular disease	Diabetes	Hyperlipidemia	Malignancy	Cerebrovascular disease	Chronic obstructive pulmonary disease	Asthma	Chronic renal disease	Chronic liver disease	HIV/AIDS
	H01	healthy	Mass Cytometry	Olink	n/a	0	25	159	48	18.9866	n/a	n/a	n/a	n/a	n/a	n/a	n/a	n/a	n/a	n/a	n/a
	H02	healthy	Mass Cytometry	Olink	n/a	1	24	185	80	23.3747	n/a	n/a	n/a	n/a	n/a	n/a	n/a	n/a	n/a	n/a	n/a
	H03	healthy	Mass Cytometry	n/a	bulk RNA-seq	1	26	178	69	21.7776	n/a	n/a	n/a	n/a	n/a	n/a	n/a	n/a	n/a	n/a	n/a
	H04	healthy	Mass Cytometry	n/a	bulk RNA-seq	1	25	178	86	27.143	n/a	n/a	n/a	n/a	n/a	n/a	n/a	n/a	n/a	n/a	n/a
	H05	healthy	Mass Cytometry	n/a	bulk RNA-seq	0	21	160	46	17.9688	n/a	n/a	n/a	n/a	n/a	n/a	n/a	n/a	n/a	n/a	n/a
	H06	healthy	Mass Cytometry	n/a	bulk RNA-seq	0	22	163	56	21.0772	n/a	n/a	n/a	n/a	n/a	n/a	n/a	n/a	n/a	n/a	n/a
	H07	healthy	Mass Cytometry	Olink	bulk RNA-seq	0	24	160	60	23.4375	n/a	n/a	n/a	n/a	n/a	n/a	n/a	n/a	n/a	n/a	n/a
	H08	healthy	Mass Cytometry	n/a	bulk RNA-seq	0	33	170	58	20.0692	n/a	n/a	n/a	n/a	n/a	n/a	n/a	n/a	n/a	n/a	n/a
	H09	healthy	Mass Cytometry	n/a	bulk RNA-seq	0	25	158	51	20.4294	n/a	n/a	n/a	n/a	n/a	n/a	n/a	n/a	n/a	n/a	n/a
	H10	healthy	Mass Cytometry	n/a	bulk RNA-seq	0	29	164	51	18.9619	n/a	n/a	n/a	n/a	n/a	n/a	n/a	n/a	n/a	n/a	n/a
	H11	healthy	Mass Cytometry	Olink	bulk RNA-seq	1	37	172	72	24.3375	n/a	n/a	n/a	n/a	n/a	n/a	n/a	n/a	n/a	n/a	n/a
	H12	healthy	Mass Cytometry	n/a	bulk RNA-seq	1	25	183	73	21.7982	n/a	n/a	n/a	n/a	n/a	n/a	n/a	n/a	n/a	n/a	n/a
	H13	healthy	Mass Cytometry	Olink	bulk RNA-seq	1	32	175	74	24.1633	n/a	n/a	n/a	n/a	n/a	n/a	n/a	n/a	n/a	n/a	n/a
	H14	healthy	Mass Cytometry	Olink	bulk RNA-seq	1	28	176	60	19.3698	n/a	n/a	n/a	n/a	n/a	n/a	n/a	n/a	n/a	n/a	n/a
	H15	healthy	Mass Cytometry	Olink	bulk RNA-seq	1	27	180	65	20.0617	n/a	n/a	n/a	n/a	n/a	n/a	n/a	n/a	n/a	n/a	n/a
	H16	healthy	Mass Cytometry	Olink	bulk RNA-seq	1	29	180	80	24.6914	n/a	n/a	n/a	n/a	n/a	n/a	n/a	n/a	n/a	n/a	n/a
	H17	healthy	n/a	n/a	bulk RNA-seq	0	25	165	57	20.9366	n/a	n/a	n/a	n/a	n/a	n/a	n/a	n/a	n/a	n/a	n/a
	H18	healthy	n/a	n/a	n/a	1	32	183	80	23.8884	n/a	n/a	n/a	n/a	n/a	n/a	n/a	n/a	n/a	n/a	n/a
	H19	healthy	n/a	n/a	n/a	0	29	158	54	21.6311	n/a	n/a	n/a	n/a	n/a	n/a	n/a	n/a	n/a	n/a	n/a
	H20	healthy	n/a	Olink	n/a	1	26	170	75	25.9516	n/a	n/a	n/a	n/a	n/a	n/a	n/a	n/a	n/a	n/a	n/a
	H21	healthy	n/a	Olink	n/a	1	24	168	64	22.6757	n/a	n/a	n/a	n/a	n/a	n/a	n/a	n/a	n/a	n/a	n/a
	H22	healthy	n/a	Olink	n/a	0	27	168	56	19.8413	n/a	n/a	n/a	n/a	n/a	n/a	n/a	n/a	n/a	n/a	n/a
	H23	healthy	n/a	Olink	n/a	0	26	162	48	18.2899	n/a	n/a	n/a	n/a	n/a	n/a	n/a	n/a	n/a	n/a	n/a
	H24	healthy	n/a	Olink	n/a	0	25	167	52	18.6453	n/a	n/a	n/a	n/a	n/a	n/a	n/a	n/a	n/a	n/a	n/a
	H25	healthy	n/a	Olink	n/a	1	24	175	60	19.5918	n/a	n/a	n/a	n/a	n/a	n/a	n/a	n/a	n/a	n/a	n/a
	H26	healthy	n/a	Olink	n/a	0	26	158	74	29.6427	n/a	n/a	n/a	n/a	n/a	n/a	n/a	n/a	n/a	n/a	n/a
	H27	healthy	n/a	Olink	n/a	0	24	176	58	18.7242	n/a	n/a	n/a	n/a	n/a	n/a	n/a	n/a	n/a	n/a	n/a
	S01	asymptomatic	Mass Cytometry	Olink	bulk RNA-seq	1	21	168	70	24.8016	n/a	n/a	n/a	n/a	n/a	n/a	n/a	n/a	n/a	n/a	n/a
	S02	asymptomatic	Mass Cytometry	Olink	bulk RNA-seq	0	21	163	53	19.9481	n/a	n/a	n/a	n/a	n/a	n/a	n/a	n/a	n/a	n/a	n/a
	S03	asymptomatic	Mass Cytometry	Olink	bulk RNA-seq	0	20	171	60	20.5191	n/a	n/a	n/a	n/a	n/a	n/a	n/a	n/a	n/a	n/a	n/a
	S04	asymptomatic	Mass Cytometry	Olink	bulk RNA-seq	1	19	175	50	16.3265	n/a	n/a	n/a	n/a	n/a	n/a	n/a	n/a	n/a	n/a	n/a
	S05	asymptomatic	Mass Cytometry	Olink	bulk RNA-seq	1	25	180	74	22.8395	n/a	n/a	n/a	n/a	n/a	n/a	n/a	n/a	n/a	n/a	n/a
	S06	asymptomatic	Mass Cytometry	Olink	bulk RNA-seq	1	38	176	65	20.984	n/a	n/a	n/a	n/a	n/a	n/a	n/a	n/a	n/a	n/a	n/a
	S07	asymptomatic	Mass Cytometry	Olink	bulk RNA-seq	0	23	166	55	19.9594	n/a	n/a	n/a	n/a	n/a	n/a	n/a	n/a	n/a	n/a	n/a
	S08	asymptomatic	Mass Cytometry	Olink	bulk RNA-seq	1	21	175	57	18.6122	n/a	n/a	n/a	n/a	n/a	n/a	n/a	n/a	n/a	n/a	n/a
	S09	asymptomatic	Mass Cytometry	Olink	bulk RNA-seq	1	37	173	85	28.4005	n/a	n/a	n/a	n/a	n/a	n/a	n/a	n/a	n/a	n/a	n/a
	S10	asymptomatic	n/a	n/a	n/a	0	33	158	53	21.2306	n/a	n/a	n/a	n/a	n/a	n/a	n/a	n/a	n/a	n/a	n/a
	S11	asymptomatic	n/a	n/a	n/a	1	20	172	55	18.5911	n/a	n/a	n/a	n/a	n/a	n/a	n/a	n/a	n/a	n/a	n/a
	S12	asymptomatic	n/a	n/a	n/a	1	23	173	78	26.0617	n/a	n/a	n/a	n/a	n/a	n/a	n/a	n/a	n/a	n/a	n/a
	S13	asymptomatic	n/a	n/a	n/a	1	20	166	53	19.2336	n/a	n/a	n/a	n/a	n/a	n/a	n/a	n/a	n/a	n/a	n/a
	S14	asymptomatic	n/a	n/a	n/a	1	32	180	75	23.1481	n/a	n/a	n/a	n/a	n/a	n/a	n/a	n/a	n/a	n/a	n/a
	S15	asymptomatic	n/a	n/a	n/a	0	25	165	62	22.7732	n/a	n/a	n/a	n/a	n/a	n/a	n/a	n/a	n/a	n/a	n/a
	S16	asymptomatic	n/a	n/a	n/a	0	23	157	52	21.0962	n/a	n/a	n/a	n/a	n/a	n/a	n/a	n/a	n/a	n/a	n/a
	S17	asymptomatic	n/a	n/a	n/a	1	25	170	55	19.0311	n/a	n/a	n/a	n/a	n/a	n/a	n/a	n/a	n/a	n/a	n/a
	S18	asymptomatic	n/a	n/a	n/a	0	18	168	60	21.2585	n/a	n/a	n/a	n/a	n/a	n/a	n/a	n/a	n/a	n/a	n/a
	S19	asymptomatic	n/a	n/a	n/a	0	31	164	55	20.4491	n/a	n/a	n/a	n/a	n/a	n/a	n/a	n/a	n/a	n/a	n/a
	S20	presymptomatic	Mass Cytometry	Olink	bulk RNA-seq	0	24	160	41	16.0156	n/a	n/a	n/a	n/a	n/a	n/a	n/a	n/a	n/a	n/a	n/a
	S21	presymptomatic	Mass Cytometry	Olink	bulk RNA-seq	1	38	177	85	27.1314	n/a	n/a	n/a	n/a	n/a	n/a	n/a	n/a	n/a	n/a	n/a
	S22	presymptomatic	Mass Cytometry	Olink	bulk RNA-seq	0	18	157	46	18.662	n/a	n/a	n/a	n/a	n/a	n/a	n/a	n/a	n/a	n/a	n/a
	S23	presymptomatic	Mass Cytometry	Olink	bulk RNA-seq	1	30	178	70	22.0932	n/a	n/a	n/a	n/a	n/a	n/a	n/a	n/a	n/a	n/a	n/a
	S24	presymptomatic	Mass Cytometry	Olink	bulk RNA-seq	0	20	163	57	21.4536	n/a	n/a	n/a	n/a	n/a	n/a	n/a	n/a	n/a	n/a	n/a
	S25	presymptomatic	Mass Cytometry	Olink	bulk RNA-seq	0	29	158	45	18.026	n/a	n/a	n/a	n/a	n/a	n/a	n/a	n/a	n/a	n/a	n/a
	S26	presymptomatic	Mass Cytometry	Olink	bulk RNA-seq	0	33	158	60	24.0346	n/a	n/a	n/a	n/a	n/a	n/a	n/a	n/a	n/a	n/a	n/a
	S27	presymptomatic	n/a	n/a	n/a	1	30	170	72	24.9135	n/a	n/a	n/a	n/a	n/a	n/a	n/a	n/a	n/a	n/a	n/a
	S28	presymptomatic	n/a	n/a	n/a	1	37	172	60	20.2812	n/a	n/a	n/a	n/a	n/a	n/a	n/a	n/a	n/a	n/a	n/a
	S29	presymptomatic	n/a	n/a	n/a	1	24	170	65	22.4913	n/a	n/a	n/a	n/a	n/a	n/a	n/a	n/a	n/a	n/a	n/a
	S30	presymptomatic	n/a	n/a	n/a	0	23	158	47	18.8271	n/a	n/a	n/a	n/a	n/a	n/a	n/a	n/a	n/a	n/a	n/a
	S31	presymptomatic	n/a	Olink	n/a	0	37	157	53	21.5019	n/a	n/a	n/a	n/a	n/a	n/a	n/a	n/a	n/a	n/a	n/a
	S32	mild	n/a	Olink	bulk RNA-seq	1	25	188	86	24.3323	n/a	n/a	n/a	n/a	n/a	n/a	n/a	n/a	n/a	n/a	n/a
	S33	mild	Mass Cytometry	Olink	bulk RNA-seq	1	21	187	60	17.1581	n/a	n/a	n/a	n/a	n/a	n/a	n/a	n/a	n/a	n/a	n/a
	S34	mild	Mass Cytometry	Olink	n/a	1	20	188	78	22.0688	n/a	n/a	n/a	n/a	n/a	n/a	n/a	n/a	n/a	n/a	n/a
	S35	mild	Mass Cytometry	Olink	bulk RNA-seq	1	26	180	73	22.5309	n/a	n/a	n/a	n/a	n/a	n/a	n/a	n/a	n/a	n/a	n/a
	S36	mild	Mass Cytometry	n/a	bulk RNA-seq	0	20	163	62	23.3355	n/a	n/a	n/a	n/a	n/a	n/a	n/a	n/a	n/a	n/a	n/a
	S37	mild	Mass Cytometry	Olink	bulk RNA-seq	1	23	177	60	19.1516	n/a	n/a	n/a	n/a	n/a	n/a	n/a	n/a	n/a	n/a	n/a
	S38	mild	Mass Cytometry	Olink	bulk RNA-seq	1	38	171	70	23.939	n/a	n/a	n/a	n/a	n/a	n/a	n/a	n/a	n/a	n/a	n/a
	S39	mild	Mass Cytometry	Olink	bulk RNA-seq	1	32	178	80	25.2493	n/a	n/a	n/a	n/a	n/a	n/a	n/a	n/a	n/a	n/a	n/a
	S40	mild	n/a	Olink	n/a	0	36	168	54	19.1327	n/a	n/a	n/a	n/a	n/a	n/a	n/a	n/a	n/a	n/a	n/a
	S41	mild	Mass Cytometry	Olink	n/a	1	21	187	66	18.8739	n/a	n/a	n/a	n/a	n/a	n/a	n/a	n/a	n/a	n/a	n/a
	S42	mild	n/a	n/a	n/a	1	29	175	75	24.4898	n/a	n/a	n/a	n/a	n/a	n/a	n/a	n/a	n/a	n/a	n/a
	S43	mild	n/a	n/a	n/a	0	22	164	75	27.8852	n/a	n/a	n/a	n/a	n/a	n/a	n/a	n/a	n/a	n/a	n/a
	S44	mild	n/a	n/a	n/a	1	21	180	75	23.1481	n/a	n/a	n/a	n/a	n/a	n/a	n/a	n/a	n/a	n/a	n/a
	S45	mild	n/a	n/a	n/a	0	23	163	45	16.937	n/a	n/a	n/a	n/a	n/a	n/a	n/a	n/a	n/a	n/a	n/a
	S46	mild	n/a	n/a	n/a	0	22	163	44	16.5607	n/a	n/a	n/a	n/a	n/a	n/a	n/a	n/a	n/a	n/a	n/a
	S47	mild	n/a	n/a	n/a	0	22	168	61	21.6128	n/a	n/a	n/a	n/a	n/a	n/a	n/a	n/a	n/a	n/a	n/a
	S48	mild	n/a	n/a	n/a	1	25	172	65	21.9713	n/a	n/a	n/a	n/a	n/a	n/a	n/a	n/a	n/a	n/a	n/a
	S49	mild	n/a	n/a	n/a	1	21	178	75	23.6713	n/a	n/a	n/a	n/a	n/a	n/a	n/a	n/a	n/a	n/a	n/a
	S50	mild	n/a	n/a	n/a	1	23	175	68	22.2041	n/a	n/a	n/a	n/a	n/a	n/a	n/a	n/a	n/a	n/a	n/a
	S51	mild	n/a	n/a	n/a	1	25	179	75	23.4075	n/a	n/a	n/a	n/a	n/a	n/a	n/a	n/a	n/a	n/a	n/a
	S52	mild	n/a	n/a	n/a	1	19	174	63	20.8086	n/a	n/a	n/a	n/a	n/a	n/a	n/a	n/a	n/a	n/a	n/a
	S53	mild	n/a	n/a	n/a	0	19	160	46	17.9688	n/a	n/a	n/a	n/a	n/a	n/a	n/a	n/a	n/a	n/a	n/a
	S54	mild	n/a	n/a	n/a	1	26	182	65	19.6232	n/a	n/a	n/a	n/a	n/a	n/a	n/a	n/a	n/a	n/a	n/a
	S55	moderate	Mass Cytometry	Olink	bulk RNA-seq	1	25	179	75	23.4075	n/a	n/a	n/a	n/a	n/a	n/a	n/a	n/a	n/a	n/a	n/a
	S56	moderate	Mass Cytometry	Olink	bulk RNA-seq	0	24	164	50	18.5901	n/a	n/a	n/a	n/a	n/a	n/a	n/a	n/a	n/a	n/a	n/a
	S57	moderate	Mass Cytometry	Olink	n/a	1	28	174	68	22.46	n/a	n/a	n/a	n/a	n/a	n/a	n/a	n/a	n/a	n/a	n/a
	S58	moderate	n/a	Olink	bulk RNA-seq	0	30	161	50	19.2894	n/a	n/a	n/a	n/a	n/a	n/a	n/a	n/a	n/a	n/a	n/a
	S59	moderate	Mass Cytometry	Olink	bulk RNA-seq	1	26	183	75	22.3954	n/a	n/a	n/a	n/a	n/a	n/a	n/a	n/a	n/a	n/a	n/a
	S60	moderate	Mass Cytometry	Olink	bulk RNA-seq	1	28	180	91	28.0864	n/a	n/a	n/a	n/a	n/a	n/a	n/a	n/a	n/a	n/a	n/a
	S61	moderate	Mass Cytometry	Olink	bulk RNA-seq	1	23	187	72	20.5897	n/a	n/a	n/a	n/a	n/a	n/a	n/a	n/a	n/a	n/a	n/a
	S62	moderate	n/a	Olink	bulk RNA-seq	0	40	150	40	17.7778	n/a	n/a	n/a	n/a	n/a	n/a	n/a	n/a	n/a	n/a	n/a
	S63	moderate	Mass Cytometry	Olink	bulk RNA-seq	0	23	160	53	20.7031	n/a	n/a	n/a	n/a	n/a	n/a	n/a	n/a	n/a	n/a	n/a
	S64	moderate	Mass Cytometry	Olink	bulk RNA-seq	0	25	160	50	19.5312	n/a	n/a	n/a	n/a	n/a	n/a	n/a	n/a	n/a	n/a	n/a
	S65	moderate	n/a	n/a	n/a	1	24	176	110	35.5114	n/a	n/a	n/a	n/a	n/a	n/a	n/a	n/a	n/a	n/a	n/a
	S66	moderate	n/a	n/a	n/a	1	31	164	66	24.539	n/a	n/a	n/a	n/a	n/a	n/a	n/a	n/a	n/a	n/a	n/a
	S67	moderate	n/a	n/a	n/a	0	23	167	65	23.3067	n/a	n/a	n/a	n/a	n/a	n/a	n/a	n/a	n/a	n/a	n/a
	S68	moderate	n/a	n/a	n/a	0	22	167	52	18.6453	n/a	n/a	n/a	n/a	n/a	n/a	n/a	n/a	n/a	n/a	n/a
	S69	moderate	n/a	n/a	n/a	1	25	173	54	18.0427	n/a	n/a	n/a	n/a	n/a	n/a	n/a	n/a	n/a	n/a	n/a
	S70	moderate	n/a	n/a	n/a	1	26	183	65	19.4094	n/a	n/a	n/a	n/a	n/a	n/a	n/a	n/a	n/a	n/a	n/a
	S71	moderate	n/a	n/a	n/a	1	23	172	58	19.6052	n/a	n/a	n/a	n/a	n/a	n/a	n/a	n/a	n/a	n/a	n/a
	S72	moderate	n/a	n/a	n/a	1	23	170	83	28.7197	n/a	n/a	n/a	n/a	n/a	n/a	n/a	n/a	n/a	n/a	n/a
	S73	moderate	n/a	n/a	n/a	0	34	158	60	24.0346	n/a	n/a	n/a	n/a	n/a	n/a	n/a	n/a	n/a	n/a	n/a
	S74	moderate	n/a	n/a	n/a	1	26	164	62.5	23.2377	n/a	n/a	n/a	n/a	n/a	n/a	n/a	n/a	n/a	n/a	n/a
	S75	moderate	n/a	n/a	n/a	0	35	158	62	24.8358	n/a	n/a	n/a	n/a	n/a	n/a	n/a	n/a	n/a	n/a	n/a
	S76	moderate	n/a	n/a	n/a	0	21	160	49	19.1406	n/a	n/a	n/a	n/a	n/a	n/a	n/a	n/a	n/a	n/a	n/a
	S77	moderate	n/a	n/a	n/a	0	32	158	65	26.0375	n/a	n/a	n/a	n/a	n/a	n/a	n/a	n/a	n/a	n/a	n/a
	S78	moderate	n/a	n/a	n/a	0	24	165	55	20.202	n/a	n/a	n/a	n/a	n/a	n/a	n/a	n/a	n/a	n/a	n/a
