# Supplementary material for: Distinct immune signatures discriminate between asymptomatic and presymptomatic SARS-CoV-2pos subjects
Source: Cell Res. 2021 Sep 24;31(11):1148–62. doi: 10.1038/s41422-021-00562-1 (PMC8461439; doi:10.1038/s41422-021-00562-1)
Supplement: Supplementary file 11 — Supplementary information, Table S2 [file 41422_2021_562_MOESM11_ESM.xlsx]

## Sheet: Table S2
	Supplementary information, Table S2. Clinical characteristics of SARS-CoV-2 infections and healthy donors recruited in this study.
	Characteristics	Healthy (n=27)	Asymptomatic (n=19)	Presymptomatic (n=12)	Mild (n=23)	Moderate (n=24)
	Demographics
	Gender, no./total no. (%)
	Male	13/27 (48.1)	11/19 (57.9)	5/12 (41.7)	16/23 (69.6)	12/24 (50.0)
	Female	14/27 (51.9)	8/19 (42.1)	7/12 (58.3)	7/23 (30.4)	12/24 (50.0)
	Age, media (IQR)	26.00 (24.00-29.00)	23.00 (20.00-31.00)	29.50 (23.25-36.00)	23.00 (21.00-26.00)	25.00 (23.00-29.50)
	BMI, media (IQR)	21.08 (19.37-23.89)	20.98 (19.23-22.84)	21.48 (18.70-23.65)	22.07 (19.13-23.67)	21.55 (19.32-24.41)
	Han nationality, no./total no. (%)	27/27 (100)	19/19 (100)	12/12 (100)	23/23 (100)	24/24 (100)
	Habits
	Smoking, no./total no. (%)	0/27 (0)	2/19 (10.5)	2/12 (16.7)	1/23 (4.3)	1/24 (4.2)
	Alcohol consumption, no./total no. (%)	0/27 (0)	0/19 (0)	0/12 (0)	1/23 (4.3)	3/24 (12.5)
	Comorbidities
	Hypertension	N/A	N/A	N/A	N/A	N/A
	Cardiovascular disease	N/A	N/A	N/A	N/A	N/A
	Diabetes	N/A	N/A	N/A	N/A	N/A
	Hyperlipidemia	N/A	N/A	N/A	N/A	N/A
	Malignancy	N/A	N/A	N/A	N/A	N/A
	Cerebrovascular disease	N/A	N/A	N/A	N/A	N/A
	Chronic obstructive pulmonary disease	N/A	N/A	N/A	N/A	N/A
	Asthma	N/A	N/A	N/A	N/A	N/A
	Chronic renal disease	N/A	N/A	N/A	N/A	N/A
	Chronic liver disease	N/A	N/A	N/A	N/A	N/A
	HIV/AIDS	N/A	N/A	N/A	N/A	N/A
	Treatment
	Hydroxychloroquine, no./total no. (%)	N/A	3/19 (15.8)	4/12 (33.3)	6/23 (26.1)	8/24 (33.3)
	Azvudine, no./total no. (%)	N/A	6/19 (31.6)	2/12 (16.7)	7/23 (30.4)	5/24 (20.8)
	Antibiotics, no./total no. (%)	N/A	1/19 (5.3)	1/12 (8.3)	2/23 (8.7)	1/24 (4.2)
	Corticosteroids, no./total no. (%)	N/A	0/19 (0)	0/12 (0)	0/23 (0)	1/24 (4.2)
	Chinese medicinal herb, no./total no. (%)	N/A	19/19 (100)	12/12 (100)	23/23 (100)	24/24 (100)
	Vitamin C, no./total no. (%)	N/A	2/19 (10.5)	0/12 (0)	4/23 (17.4)	6/24 (25)
	Thymosin, no./total no. (%)	N/A	1/19 (5.3)	4/12 (33.3)	5/23 (21.7)	10/24 (41.7)
	Definition of abbreviations: IQR = interquartile range; HIV = human immunodeficiency virus; AIDS = acquired immune deficiency syndrome.
