# Supplementary material for: Distinct immune signatures discriminate between asymptomatic and presymptomatic SARS-CoV-2pos subjects
Source: Cell Res. 2021 Sep 24;31(11):1148–62. doi: 10.1038/s41422-021-00562-1 (PMC8461439; doi:10.1038/s41422-021-00562-1)
Supplement: Supplementary file 12 — Supplementary information, Table S3 [file 41422_2021_562_MOESM12_ESM.xlsx]

## Sheet: Table S3
	Supplementary information, Table S3. Blood counts and lymphocyte subset counts.
	Patient ID	Condition	Basophil count (×109/L)	Basophil percentage	Eosinophil count (×109/L)	Eosinophil percentage	Lymphocyte count (×109/L)	Lymphocyte percentage	Monocyte count (×109/L)	Monocyte percentage	Neutrophil count (×109/L)	Neutrophil percentage	WBC count (×109/L)	CD16+CD56+ cell (cell/ul)	CD16+CD56+ cell percentage	CD19+ cell (cell/ul)	CD19+ cell percentage	CD3+ cell (cell/ul)	CD3+ cell percentage	CD4+ cell (cell/ul)	CD4+ cell percentage	CD4+ cell / CD8+ cell	CD45+ cell (cell/ul)	CD8+ cell (cell/ul)	CD8+ cell percentage
	H01	healthy	0.0931	1.2	0.6906	8.9	2.2194	28.6	0.5277	6.8	4.2292	54.5	7.76	369.976	15.6966	164.631	6.9846	1817.13	77.0935	847.051	35.9369	1.0246	2357.05	826.693	35.0732
	H02	healthy	0.0374	0.6	0.0498	0.8	2.1618	34.7	0.7414	10.1	3.2396	52	6.23	508.122	25.8097	118.321	6.01	1331.77	67.6461	779.603	39.5993	1.6291	1968.73	478.542	24.3072
	H04	healthy	0.0391	0.6	0.0587	0.9	2.2494	34.5	0.3782	5.8	3.7946	58.2	6.52	767.11	32.5301	160.002	6.785	1411.6	59.8605	445.612	18.8966	0.512	2358.15	870.289	36.9055
	H07	healthy	0.033	0.4	0.1238	1.5	2.0708	25.1	0.693	8.4	5.3295	64.6	8.25	305.497	13.6179	176.003	7.8455	1742.7	77.6829	626.497	27.9268	0.6729	2243.35	931.082	41.5041
	H09	healthy	0.0428	0.6	0.107	1.5	2.7807	39	0.7201	11.9	3.4794	48.8	7.13	761.106	25.9138	295.63	10.0655	1764.97	60.0927	940.567	32.024	1.3494	2937.07	697.013	23.7316
	H11	healthy	0.0186	0.4	0.0419	0.9	1.4586	31.3	0.3309	7.1	2.81	60.3	4.66	444.324	26.755	121.342	7.3066	1077.2	64.8639	460.979	27.7579	0.8378	1660.71	550.201	33.1304
	H14	healthy	0.0716	1.2	0.0896	1.5	1.7373	29.1	0.4119	6.9	3.6596	61.3	5.97	441.162	21.7487	213.217	10.5114	1316.44	64.899	642.213	31.6604	1.1998	2028.45	535.284	26.3889
	H18	healthy	0.0311	0.5	0.0311	0.5	1.922	30.9	0.4789	7.7	3.7569	60.4	6.22	552.896	27.9699	228.061	11.5371	1131.51	57.2407	501.464	25.368	0.8606	1976.76	582.673	29.4762
	H21	healthy	0.0316	0.6	0.0789	1.5	2.2408	42.6	0.4681	8.9	2.4406	46.4	5.26	464.391	20.4852	299.41	13.2075	1482.39	65.3908	722.25	31.8598	1.1715	2266.96	616.54	27.1968
	H22	healthy	0.0343	0.4	0.0686	0.8	3.1109	36.3	0.5399	6.3	4.8163	56.2	8.57	679.939	20.7993	374.115	11.4441	2193.22	67.0905	1106.51	33.848	1.1585	3269.05	955.082	29.2159
	H23	healthy	0.0418	0.7	0.0478	0.8	1.9701	33	0.7283	12.2	3.182	53.3	5.97	441.839	20.4377	227.53	10.5246	1456.33	67.364	912.902	42.2272	2.2504	2161.88	405.657	18.7641
	H24	healthy	0.0178	0.3	0.1309	2.2	2.7192	45.7	0.4403	7.4	2.6418	44.4	5.95	487.215	16.0169	350.766	11.5312	2143.18	70.4556	1429.5	46.9939	2.3053	3041.88	620.092	20.3852
	S01	asymptomatic	0.04	0.3	0.04	0.3	2.57	17.7	0.65	4.5	11.2	77.2	14.51	348	14.1	295	11.9	1803	72.8	712	28.7	0.712	2478	1000	40.3
	S02	asymptomatic	0.06	0.8	0.18	2.5	1.95	27.4	0.65	9.1	4.29	60.2	7.12	183	8.8	249	11.9	1638	78.4	831	39.8	1.32	2089	630	30.1
	S03	asymptomatic	0.03	0.4	0.17	2.5	1.52	22.8	0.48	7.2	4.48	67.1	6.67	121	7.3	303	18.3	1224	73.9	408	24.7	0.655	1656	623	37.6
	S04	asymptomatic	0.06	0.8	0.16	2.1	2.7	34.7	0.49	6.3	4.37	56.1	7.79	227	7.9	421	14.6	2195	76.3	897	31.2	0.794	2876	1130	39.3
	S05	asymptomatic	0.01	0.1	0.07	0.9	1.2	15.7	0.4	5.2	5.97	78.1	7.64	219	17	99	7.7	956	74	365	28.2	0.818	1292	446	34.5
	S06	asymptomatic	0.03	0.5	0.04	0.7	1.61	29.3	0.55	10	3.27	59.5	5.49	453	29	181	11.6	922	59.1	491	31.5	1.415	1560	347	22.3
	S07	asymptomatic	0.03	0.5	0.37	5.9	2.42	38.8	0.56	9	2.85	45.8	6.23	363	13.6	417	15.6	1872	70.1	1164	43.6	2.266	2670	514	19.2
	S08	asymptomatic	0.02	0.3	0.07	1.2	1.47	24.3	0.42	6.9	4.08	67.3	6.06	312	20.6	161	10.7	1032	68.2	495	32.7	1.215	1514	407	26.9
	S09	asymptomatic	0.05	0.7	0.23	3.1	2.81	37.7	0.51	6.8	3.86	51.7	7.46	120	4.2	948	33.1	1780	62.1	1244	43.4	3.577	2867	348	12.1
	S10	asymptomatic	0.02	0.3	0.13	2.1	1.95	31.7	0.4	6.5	3.65	59.4	6.15	333	18.6	222	12.4	1206	67.5	655	36.6	1.457	1788	449	25.1
	S11	asymptomatic	0.03	0.4	0.2	2.5	2.21	27.5	0.57	7.1	5.03	62.5	8.04	127	5.7	398	17.8	1698	75.8	617	27.6	0.684	2240	902	40.3
	S12	asymptomatic	0.05	0.5	0.13	1.3	3.55	35.3	0.8	7.9	5.54	55	10.07	218	6.4	356	10.4	2826	82.5	1427	41.6	1.309	3427	1090	31.8
	S13	asymptomatic	0.02	0.2	0.1	1.1	1.59	17.4	0.42	4.6	7.02	76.7	9.15	67	4.5	338	23	1051	71.5	502	34.2	1.445	1470	348	23.6
	S14	asymptomatic	0.04	0.6	0.14	2.1	2.43	36.3	0.97	14.5	3.11	46.5	6.69	277	12.8	370	17.1	1486	68.7	757	35	1.193	2162	634	29.3
	S15	asymptomatic	0.03	0.5	0.03	0.5	1.65	27.5	0.48	8	3.8	63.5	5.99	545	31.5	119	6.9	1053	60.9	608	35.2	1.804	1729	337	19.5
	S16	asymptomatic	0.03	0.5	0.09	1.5	2.22	36.8	0.37	6.1	3.32	55.1	6.03	225	11.3	229	11.5	1531	76.7	829	41.5	1.521	1996	545	27.3
	S17	asymptomatic	0.01	0.2	0	0	1.09	25.6	0.72	16.9	2.44	57.3	4.25	224	20.7	84	7.8	768	71.1	391	36.2	1.454	1081	269	24.9
	S18	asymptomatic	0.03	0.4	0.32	4.3	2.49	33.7	0.42	5.7	4.13	55.9	7.38	185	7	338	12.7	2102	79.2	1232	46.4	1.698	2655	726	27.3
	S19	asymptomatic	0.05	0.9	0.34	6.2	1.65	30.3	0.28	5.1	3.13	57.5	5.45	169	10.3	128	7.8	1344	81.8	570	34.7	1.14	1644	500	30.4
	S20	presymptomatic	0.03	0.7	0.25	6.1	1.94	47	0.2	4.8	1.71	41.4	4.13	247	11.9	353	17	1455	70	691	33.3	1.133	2079	610	29.3
	S21	presymptomatic	0.02	0.4	0.07	1.4	1.35	26.7	0.8	15.8	2.81	55.7	5.05	178	12.6	217	15.5	1005	71.6	534	38.1	1.321	1403	404	28.8
	S22	presymptomatic	0.05	1	0.04	0.8	1.88	38.1	0.47	9.5	2.49	50.6	4.93	106	5.4	407	20.8	1437	73.3	639	32.6	1.1	1960	581	29.6
	S23	presymptomatic	0.01	0.2	0.03	0.7	1.1	25.1	0.41	9.4	2.83	64.6	4.38	89	8.4	135	12.6	832	78.6	388	36.6	1.293	1060	300	28.3
	S24	presymptomatic	0.04	0.4	0.19	1.7	3.43	31.1	0.71	6.4	6.67	60.4	11.04	413	12.5	355	10.7	2531	76.5	1428	43.2	1.868	3310	764	23.1
	S25	presymptomatic	0.08	1	0.46	5.6	2.75	33.7	0.57	7	4.31	52.7	8.17	178	6.7	355	13.3	2094	78.7	1272	47.8	1.779	2662	715	26.9
	S26	presymptomatic	0.01	0.3	0.04	1.3	1.36	44.4	0.57	18.6	1.08	35.4	3.06	145	9.9	176	12	1129	77.2	473	32.3	1.285	1462	368	25.2
	S27	presymptomatic	0.02	0.2	0.09	0.9	2.73	27.7	0.63	6.4	6.39	64.8	9.86	454	16.7	347	12.8	1899	69.7	670	24.6	0.781	2724	858	31.5
	S28	presymptomatic	0.01	0.2	0.01	0.2	0.84	20.1	0.33	7.9	2.99	71.6	4.18	169	23.5	106	14.8	434	60.3	228	31.6	1.358	720	168	23.3
	S29	presymptomatic	0.02	0.4	0.06	1.1	2.6	46.8	0.29	5.2	2.59	46.5	5.56	328	12.1	398	14.7	1969	72.5	1042	38.4	1.568	2717	664	24.5
	S30	presymptomatic	0.03	0.4	0.1	1.4	0.7	9.5	0.66	9	5.84	79.7	7.33	94	12.7	63	8.5	580	78.2	287	38.7	1.177	741	244	32.9
	S31	presymptomatic	0.02	0.4	0.04	0.8	2.03	41.6	0.23	4.7	2.56	52.5	4.88	124	6.5	362	19.1	1402	74	683	36.1	1.21	1895	565	29.8
	S32	mild	0.05	0.7	0.26	3.8	2.75	39.7	0.35	5.1	3.51	50.7	6.92	451	17.5	244	9.5	1870	72.6	901	35	1.128	2575	799	31
	S33	mild	0.03	0.5	0.07	1.2	1.46	24.3	0.42	7	4.03	67	6.02	221	15	70	4.8	1175	79.4	659	44.6	1.597	1479	413	27.9
	S34	mild	0.01	0.2	0.01	0.2	1.25	21.9	0.64	11.2	3.79	66.5	5.7	310	23.6	146	11.1	842	64.2	489	37.3	1.681	1311	291	22.2
	S35	mild	0.04	0.7	0.3	5.6	2.18	40.7	0.6	11.2	2.24	41.8	5.36	400	17.1	294	12.5	1636	69.7	861	36.7	1.497	2346	575	24.5
	S36	mild	0.02	0.4	0.1	1.8	0.82	14.7	0.8	14.4	3.83	68.7	5.57	152	16	230	24.2	560	59	329	34.6	2.028	949	162	17.1
	S37	mild	0.02	0.3	0.02	0.3	0.97	15.6	0.78	12.5	4.43	71.3	6.22	147	14	82	7.8	804	76.8	306	29.2	0.822	1046	372	35.5
	S38	mild	0.02	0.4	0.01	0.2	1.55	34.3	0.44	9.7	2.5	55.4	4.52	127	8.3	287	18.6	1115	72.5	617	40.1	1.703	1538	362	23.5
	S39	mild	0.03	0.6	0.06	1.1	1.81	34.2	0.33	6.2	3.06	57.9	5.29	353	17.8	285	14.4	1275	64.4	925	46.7	3.228	1981	287	14.5
	S40	mild	0.04	0.5	0.1	1.2	1.45	17.6	0.76	9.2	5.88	71.5	8.22	218	13.6	216	13.5	1148	71.5	421	26.2	0.696	1604	605	37.7
	S41	mild	0.02	0.3	0.02	0.3	0.87	13.7	1.5	4.4	5.17	81.3	6.36	117	13.8	74	8.7	654	77.2	308	36.4	1.302	847	237	27.9
	S42	mild	0.01	0.2	0.03	0.7	1.82	41.5	0.38	8.7	2.15	48.9	4.39	487	29.1	169	10.1	1006	60.1	530	31.7	1.578	1673	336	20.1
	S43	mild	0.02	0.3	0.03	0.5	2.24	37.6	0.48	8.1	3.18	53.5	5.95	301	12.5	226	9.4	1780	73.8	979	40.6	1.628	2412	602	24.9
	S44	mild	0.02	0.5	0.03	0.7	1.6	37.4	0.41	9.6	2.22	51.8	4.28	385	24.8	117	7.5	1042	67.2	490	31.6	1.07	1550	457	29.6
	S45	mild	0.02	0.6	0.06	1.7	1.47	42.7	0.34	9.9	1.55	45.1	3.44	197	13.3	116	7.9	1155	78.2	692	46.9	1.681	1480	412	27.9
	S46	mild	0.02	0.5	0	0	1.01	23	0.38	8.6	2.99	67.9	4.4	131	13.1	98	9.8	758	75.9	355	35.6	1.4	999	254	25.4
	S47	mild	0.05	0.7	0.03	0.4	2.29	31.8	0.53	7.4	4.29	58.7	7.19	381	18.5	119	5.8	1543	75	696	33.8	2.151	2057	323	15.7
	S48	mild	0.03	0.6	0.05	1.1	2.24	47.3	0.36	7.6	2.06	43.4	4.74	447	20.7	146	6.7	1560	72.2	602	27.9	0.981	2161	614	28.4
	S49	mild	0.01	0.2	0.01	0.2	2.41	53.1	0.49	10.8	1.62	35.7	4.54	638	30.4	218	10.4	1225	58.3	645	30.7	1.258	2101	513	24.4
	S50	mild	0.03	0.6	0.05	0.9	2.15	39.5	0.65	11.9	2.56	47.1	5.44	742	33.3	107	4.8	1372	61.5	527	23.6	0.932	2230	565	25.4
	S51	mild	0.03	0.5	0.06	0.9	1.5	22.8	0.52	7.9	4.46	67.9	6.57	186	11.5	228	14.1	1192	73.9	521	32.3	1.204	1613	433	26.8
	S52	mild	0.02	0.3	0.09	1.6	1.67	29.2	0.38	6.6	3.56	62.3	5.72	69	4	253	14.5	1399	80.5	796	45.8	1.63	1738	489	28.1
	S53	mild	0.02	0.4	0.13	2.3	2.75	48.6	0.68	12	2.08	36.7	5.66	240	8	339	11.3	2353	78.6	1103	36.8	0.986	2995	1119	27.4
	S54	mild	0.03	0.7	0.01	0.2	1.82	39.7	0.87	19	1.85	40.4	4.58	354	21.3	183	11	1117	67.2	575	34.6	1.543	1662	373	22.4
	S55	moderate	0.01	0.2	0.02	0.4	1.4	29.3	0.52	10.9	2.83	59.2	4.78	233	15	165	10.6	1141	73.6	452	29.2	1.289	1551	351	22.6
	S56	moderate	0.03	0.6	0.4	7.4	2.15	39.8	0.4	7.4	2.42	44.8	5.4	204	10.1	303	15	1511	74.6	963	47.5	2.011	2026	479	23.6
	S57	moderate	0.02	0.4	0.01	0.2	0.9	16.8	0.76	14.2	3.67	68.4	5.37	137	16.8	113	13.9	560	68.6	270	33.1	1.346	817	201	24.6
	S58	moderate	0.05	0.5	0.14	1.4	0.97	9.9	1.65	16.8	7	71.4	9.81	94	9.2	150	14.6	773	75.6	349	34.1	1.628	1023	215	21
	S59	moderate	0.02	0.3	0.1	1.3	2.23	29.2	0.54	7.1	4.74	62.1	7.63	187	7.9	334	14	1836	77.2	907	38.1	1.199	2379	756	31.8
	S60	moderate	0.02	0.4	0.11	2.4	1.88	41.8	0.24	5.3	2.25	50.1	4.5	152	8.3	177	9.7	1475	80.9	820	45	1.472	1824	557	30.5
	S61	moderate	0.04	1.1	0.07	1.9	1.36	36.1	0.49	13	1.81	47.9	3.77	228	17.6	73	5.6	989	76.4	466	36	1.273	1295	366	28.3
	S62	moderate	0.01	0.2	0.07	1.2	2.05	36.5	0.48	8.5	3.01	53.6	5.62	67	3.7	302	16.7	1426	78.9	845	46.7	1.727	1808	490	27.1
	S63	moderate	0.03	0.4	0.08	1.2	1.74	25.7	0.49	7.2	4.43	65.5	6.76	134	6.9	187	9.7	1584	82.3	901	46.8	1.547	1924	582	30.3
	S64	moderate	0.02	0.5	0.02	0.5	1.71	39	0.37	8.4	2.26	51.6	4.38	133	8.3	58	3.7	1396	87.3	673	42.1	1.249	1599	539	33.7
	S65	moderate	0.02	0.2	0.1	1.2	1.87	22.1	0.53	6.3	5.95	70.2	8.48	151	8.6	203	11.7	1388	79.5	716	41	1.303	1745	549	31.5
	S66	moderate	0.03	0.3	0.06	0.6	1.53	14.3	0.38	3.5	8.72	81.3	10.73	312	19.7	180	11.3	1087	68.5	459	28.9	0.913	1487	503	31.7
	S67	moderate	0.01	0.2	0.06	1	1.49	24.9	0.55	9.2	3.87	64.7	5.98	331	23.8	173	12.5	874	63	572	41.2	2.181	1388	262	18.9
	S68	moderate	0.02	0.4	0.01	0.2	1.33	27.5	0.35	7.2	3.13	64.7	4.63	132	10.5	128	10.2	987	78.4	634	50.3	2.148	1260	295	23.4
	S69	moderate	0.04	0.7	0.57	9.4	2.44	40.3	0.45	7.4	2.55	42.2	6.05	220	9	423	17.4	1748	71.8	852	35	1.189	2434	717	29.4
	S70	moderate	0.01	0.3	0	0	0.8	22.4	0.36	10.1	2.4	67.2	3.57	128	16.6	87	11.3	552	71.4	303	39.2	2.066	772	146	19
	S71	moderate	0.03	0.5	0.08	1.4	1.3	23	0.47	8.3	3.77	66.8	5.65	65	4.3	188	12.4	1229	81.1	523	34.5	1.032	1515	507	33.5
	S72	moderate	0	0	0	0	1.3	20.6	0.67	10.6	4.34	68.8	6.31	438	35.1	136	10.9	664	53.3	222	17.8	0.591	1247	376	30.2
	S73	moderate	0.01	0.3	0	0	0.79	19.8	0.41	10.3	2.77	69.6	3.98	156	21.4	81	11	491	67.1	318	43.4	2.178	731	146	19.9
	S74	moderate	0.03	0.6	0.06	1.3	1.4	29.6	0.35	7.4	2.89	61.1	4.73	94	7	173	12.8	1066	78.9	559	41.4	1.419	1352	394	29.2
	S75	moderate	0.01	0.2	0.02	0.3	2.47	39	0.38	6	3.46	54.5	6.34	187	8	269	11.6	1856	80	991	42.7	1.27	2320	781	33.6
	S76	moderate	0.01	0.2	0.08	1.4	2.49	42.2	0.51	8.6	2.81	47.6	5.9	202	8.3	266	10.9	1952	80	1196	49	1.769	2440	676	27.7
	S77	moderate	0.02	0.3	0.03	0.5	1.17	20	0.45	7.7	4.18	71.5	5.84	76	6.7	259	22.9	785	69.5	460	40.7	1.861	1130	247	21.9
	S78	moderate	0.02	0.4	0.09	2	1.12	25.2	0.29	6.5	2.93	65.9	4.45	138	12.2	150	13.3	824	73.1	474	42	1.669	1128	284	25.2
