# Supplementary material for: Distinct immune signatures discriminate between asymptomatic and presymptomatic SARS-CoV-2pos subjects
Source: Cell Res. 2021 Sep 24;31(11):1148–62. doi: 10.1038/s41422-021-00562-1 (PMC8461439; doi:10.1038/s41422-021-00562-1)
Supplement: Supplementary file 13 — Supplementary information, Table S4 [file 41422_2021_562_MOESM13_ESM.xlsx]

## Sheet: Table S4
	Supplementary information, Table S4. Routine blood and immunological findings of SARS-CoV-2 infections and healthy donors.
		Healthy (n=12)	Asymptomatic (n=19)	Presymptomatic (n=12)	Mild (n=23)	Moderate (n=24)
	White blood cell count, ×109/L	6.23 (5.96-7.60)	6.69 (6.03-7.79)	4.99 (4.23-7.96)	5.57 (4.54-6.22)	5.64 (4.53-6.33)
	Neutrophil count, ×109/L	4.08 (3.27-5.03)	4.08 (3.27-5.03)	2.82 (2.51-5.46)	3.06 (2.15-4.03)	3.07 (2.61-4.30)
	Neutrophil percentage (%)	59.40 (55.10-67.10)	59.40 (55.10-67.10)	54.20 (47.53-64.75)	55.40 (45.10-67.90)	64.70 (52.10-68.70)
	Lymphocyte count, ×109/L	2.19 (1.93-2.60)	1.95 (1.59-2.49)	1.91 (1.16-2.70)	1.67 (1.45-2.24)	1.45 (1.20-2.01)
	Lymphocyte percentage (%)	33.75 (29.55-38.33)	29.30 (24.30-35.30)	32.40 (25.50-43.70)	34.30 (22.80-40.70)	26.60 (20.98-38.38)
	Neutrophil / Lymphocyte	1.65 (1.31-1.95)	2.03 (1.56-2.78)	1.76 (1.06-2.52)	1.61 (1.05-2.97)	2.45 (1.35-3.30)
	Monocyte count, ×109/L	0.51 (0.42-0.71)	0.49 (0.42-0.65)	0.52 (0.30-0.65)	0.49 (0.38-0.68)	0.46 (0.37-0.53)
	Monocyte percentage (%)	7.55 (6.83-9.80)	6.90 (5.70-9.00)	7.45 (5.50-9.48)	9.20 (7.40-11.20)	8.00 (7.13-10.25)
	Eosinophil count, ×109/L	0.08 (0.05-0.12)	0.13 (0.07-0.20)	0.07 (0.04-0.17)	0.05 (0.02-0.09)	0.07 (0.02-0.10)
	Eosinophil percentage (%)	1.20 (0.80-1.50)	2.10 (0.90-2.50)	1.20 (0.80-1.63)	0.90 (0.30-1.60)	1.20 (0.33-1.40)
	Basophil count, ×109/L	0.04 (0.03-0.04)	0.03 (0.02-0.05)	0.02 (0.01-0.04)	0.02 (0.02-0.03)	0.02 (0.01-0.03)
	Basophil percentage (%)	0.60 (0.40-0.68)	0.50 (0.30-0.60)	0.40 (0.23-0.63)	0.50 (0.30-0.60)	0.35 (0.20-0.50)
	Platelet count, ×109/L	310 (225.50-344.25)	245 (194.00-299.00)	255 (195.50-289.25)	203 (163.00-231.00)	230.5 (189.25-257.75)
	CD16+ CD65+ cell count, cell/μl	475.5 (441.23-648.25)	224 (169.00-333.00)	173.5 (110.50-307.75)	301 (152.00-400.00)	151.5 (129.00-216.00)
	CD19+ cell count, cell/μl	220.5 (161.25-298.25)	295 (161.00-370.00)	350 (145.25-360.25)	183 (116.00-244.00)	175 (130.00-264.25)
	CD3+ cell count, cell/μl	1469 (1320.00-1804.00)	1486 (1051.00-1803.00)	1419.5 (875.25-1951.50)	1175 (1006.00-1543.00)	1114 (794.75-1502.00)
	CD4+ cell count, cell/μl	751 (532.25-934.00)	655 (495.00-897.00)	654.5 (409.25-954.25)	602 (489.00-796.00)	565.5 (453.75-850.25)
	CD4+ cell / CD8+ cell	1.17 (0.84-1.56)	1.32 (0.82-1.52)	1.29 (1.14-1.62)	1.50 (1.07-1.68)	1.45 (1.25-1.84)
	CD45+ cell count, cell/μl	2255 (1989.75-2792.25)	1996 (1560.00-2655.00)	1927.5 (1145.75-2703.25)	1662 (1479.00-2161.00)	1501 (1079.00-1899.00)
	CD8+ cell count, cell/μl	618.5 (538.75-859.25)	514 (348.00-726.00)	573 (317.00-702.25)	413 (323.00-575.00)	435.5 (267.50-555.00)
	CD16+ CD56+ cell percentage (%)	21.25 (17.10-26.58)	11.30 (7.00-18.60)	12.00 (7.13-12.68)	16.00 (13.10-21.30)	9.10 (7.93-16.75)
	CD19+ cell percentage (%)	10.30 (7.08-11.48)	11.90 (10.40-17.10)	14.00 (12.15-16.63)	10.10 (7.80-13.50)	11.65 (10.68-13.98)
	CD3+ cell percentage (%)	66.25 (61.30-69.78)	72.80 (68.20-76.70)	73.65 (70.40-77.95)	72.50 (64.40-76.80)	76.00 (69.98-79.88)
	CD4+ cell percentage (%)	31.95 (27.83-38.68)	35.00 (21.30-41.50)	36.35 (21.38-38.65)	35.00 (31.60-40.10)	41.10 (34.65-44.60)
	CD8+ cell percentage (%)	28.20(23.85-34.60)	27.30 (23.60-34.50)	28.55 (24.68-29.75)	25.40 (22.40-28.10)	28.00 (22.80-31.25)
	Definition of abbreviations: CD = cluster of differentiation; IQR = interquartile range. Data are shown as median (IQR).
