# Supplementary material for: Distinct immune signatures discriminate between asymptomatic and presymptomatic SARS-CoV-2pos subjects
Source: Cell Res. 2021 Sep 24;31(11):1148–62. doi: 10.1038/s41422-021-00562-1 (PMC8461439; doi:10.1038/s41422-021-00562-1)
Supplement: Supplementary file 14 — Supplementary information, Table S5 [file 41422_2021_562_MOESM14_ESM.xlsx]

## Sheet: Table S5
	Supplementary information, Table S5. Reference range of laboratory values.
		Reference Range
	White blood cell count - ×109/L	3.50～9.50
	Neutrophil count - ×109/L	1.80～6.30
	Neutrophil percentage - %	40.00～75.00
	Lymphocyte count - ×109/L	1.10～3.20
	Lymphocyte percentage - %	20.00～50.00
	Monocyte count - ×109/L	0.10～0.60
	Monocyte percentage - %	3.00～10.00
	Eosinophil count - ×109/L	0.02～0.52
	Eosinophil percentage - %	0.40～8.00
	Basophil count - ×109/L	0～0.06
	Basophil percentage - %	0～1.00
	Platelet count - ×109/L	125～350
	CD16+CD65+ cell count - cell/μl	95～640
	CD19+ cell count - cell/μl	107～698
	CD3+ cell count - cell/μl	690～2540
	CD4+ cell count - cell/μl	410～1590
	CD4+ cell / CD8+ cell	0.900～3.600
	CD45+ cell count - cell/μl	900～3500
	CD8+ cell count - cell/μl	190～1140
	CD16+CD65+ cell percentage - %	4.2～25.2
	CD19+ cell percentage - %	6.5～27.0
	CD3+ cell percentage - %	53.0～84.0
	CD4+ cell percentage - %	31.0～60.0
	CD8+ cell percentage - %	13.0～41.0
	Alanine aminotransferase - U/L	4.00～44.00
	Aspartate aminotransferase - U/L	8.00～38.00
	Alkaline phosphatase - U/L	104.00～338.00
	γ-glutamyl transpeptidase - U/L	16.00～73.00
	Lactate dehydrogenase - U/L	106.00～211.00
	Total bilirubin - μmol/L	2.00～21.00
	Direct bilirubin - μmol/L	2.00～7.00
	Total protein - g/L	67.00～83.00
	Albumin - g/L	38.00～50.00
	Globulin - g/L	20.00～40.00
	Cholesterol - mmol/L	3.88～5.66
	Triglyceride - mmol/L	0.56～1.68
	Potassium - mmol/L	3.80～5.00
	Sodium - mmol/L	135.00～149.00
	Chlorine - mmol/L	98.00～106.00
	Calcium - mmol/L	2.10～2.55
	Phosphorus - mmol/L	0.74～1.52
	Magnesium - mmol/L	0.74～0.99
	Urea - mmol/L	2.90～8.20
	Creatinine - U/L	35.00～71.00
	Uric acid - μmol/L	178.00～327.00
	Estimated glomerular filtration rate - ml/min/1.73m2	＞90
	Glycosylated hemoglobin - %	4.00～6.00
	Creatine kinase-myocardial band - U/L	<25.00
	Myohemoglobin - ng/ml	<58.00
	pro-BNP - pg/ml	0～250.00
	Troponin I - ng/ml	<0.300
	Prothrombin time - s	11.00～14.30
	Activated partial thromboplastin time - s	32.00～43.00
	Fibrinogen - g/L	2.00～4.00
	Fibrinogen Degradation Products - μg/mL	0～5.00
	D-dimer - μg/L	0～0.50
	Thrombin time - s	14.00～21.00
	pH	7.35～7.45
	PaCO2 - KPa	4.30～6.00
	PaO2 - KPa	10.00～14.00
	SaO2 - %	91.9～99.0
	Lactic acid - mmol/L	0.50～1.60
	HCO3- - mmol/L	22.0～29.0
	Standard HCO3- - mmol/L	21.3～24.8
	Erythrocyte sedimentation rate - mm/h	0～20
	High-sensitivity C-reactive protein - μg/L	0～10.00
