# Supplementary material for: Distinct immune signatures discriminate between asymptomatic and presymptomatic SARS-CoV-2pos subjects
Source: Cell Res. 2021 Sep 24;31(11):1148–62. doi: 10.1038/s41422-021-00562-1 (PMC8461439; doi:10.1038/s41422-021-00562-1)
Supplement: Supplementary file 15 — Supplementary information, Table S6 [file 41422_2021_562_MOESM15_ESM.xlsx]

## Sheet: Table S6
	Supplementary information, Table S6. Laboratory findings of SARS-CoV-2 infections.
		Asymptomatic (n=19)	Presymptomatic (n=12)	Mild (n=23)	Moderate (n=24)
	Alanine aminotransferase, U/L	15.00 (11.00-23.00)	16.50 (14.25-27.00)	16.00 (11.00-20.00)	18.50 (11.75-34.75)
	Aspartate aminotransferase, U/L	18.00 (15.00-19.00)	19.00 (18.00-27.25)	19.00 (16.00-21.00)	21.00 (18.00-27.50)
	Alkaline phosphatase, U/L	196.00 (167.00-214.00)	211.50 (183.25-249.00)	198.00 (163.00-226.00)	171.00 (137.00-214.25)
	γ-glutamyl transpeptidase, U/L	15.00 (10.00-22.00)	17.00 (13.75-21.50)	20.00 (12.00-24.00)	17.00 (12.25-22.50)
	Lactate dehydrogenase, U/L	173.00 (149.00-186.00)	170.50 (156.50-193.25)	181.00 (162.00-212.00)	194 00 (161.50-214.50)
	Total bilirubin, μmol/L	8.00 (6.00-10.00)	7.50 (5.25-11.00)	8.00 (5.00-10.80)	7.05 (6.00-9.00)
	Direct bilirubin, μmol/L	2.30 (1.90-4.00)	1.60 (0.55-3.73)	2.20 (1.70-4.50)	2.25 (1.70-3.18)
	Total protein, g/L	71.00 (69.00-77.00)	74.00 (71.00-76.00)	74.00 (70.00-77.00)	72.50 (69.00-75.99)
	Albumin, g/L	47.00 (44.00-49.00)	48.00 (46.00-49.75)	49.00 (47.00-51.00)	46.00 (42.22-48.00)
	Globulin, g/L	25.00 (22.00-28.00)	25.00 (25.00-28.50)	25.00 (23.00-29.00)	26.00 (24.00-28.14)
	Cholesterol, mmol/L	4.49 (3.76-4.86)	4.45 (3.53-5.68)	3.85 (3.20-4.04)	2.95 (3.69-4.31)
	Triglyceride, mmol/L	1.23 (0.80-1.73)	1.06 (0.70-1.56)	0.95 (0.73-1.37)	1.19 (0.88-1.43)
	Potassium, mmol/L	4.00 (3.60-4.00)	3.85 (3.65-4.00)	3.90 (3.60-4.10)	3.80 (3.70-3.98)
	Sodium, mmol/L	142.00 (139.00-143.00)	141.00 (138.00-142.00)	142.00 (140.00-143.00)	141.00 (130.00-142.75)
	Chlorine, mmol/L	104.00 (102.00-106.00)	104.00 (99.25-105.00)	104.00 (101.00-106.00)	105.00 (102.25-106.00)
	Calcium, mmol/L	2.23 (2.15-2.38)	2.25 (2.15-2.37)	2.16 (2.12-2.32)	2.19 (2.12-2.26)
	Phosphorus, mmol/L	1.30 (1.08-1.37)	1.32 (1.09-1.50)	1.30 (1.17-1.38)	1.16 (1.06-1.29)
	Magnesium, mmol/L	0.85 (0.83-0.92)	0.87 (0.85-0.93)	0.89 (0.84-0.94)	0.90 (0.84-0.95)
	Urea, μmol/L	4.13 (3.80-4.71)	3.66 (2.84-4.06)	4.30 (3.32-4.74)	4.19 (3.03-4.86)
	Creatinine, U/L	62.00 (53.00-71.00)	60.00 (46.25-67.25)	71.00 (56.00-81.00)	62.00 (49.91-75.75)
	Uric acid, μmol/L	313.00 (245.00-403.00)	285.00 (226.50-398.25)	327.00 (292.00-362.00)	296.50 (253.61-381.34)
	Estimated glomerular filtration rate, ml/min/1.73m2*	131.81 (109.14-151.36)	140.11 (129.28-147.32)	122.33 (107.05-134.52)	122.23 (108.50-147.32)
	Glycosylated hemoglobin, %	5.05 (4.83-5.50)	5.05 (4.68-5.58)	5.10 (4.70-5.50)	5.40 (5.10-5.68)
	Creatine kinase-myocardial band, U/L	3.50 (3.00-5.75)	5.00 (3.00-7.00)	6.00 (5.00-9.87)	7.00 (5.75-10.88)
	Myohemoglobin, ng/mL	7.68 (5.72-11.02)	7.11 (6.08-10.56)	8.17 (5.70-10.09)	9.29 (6.39-12.47)
	pro-BNP, pg/mL	68.50 (63.15-188.08)	70.40 (63.50-189.10)	60.06 (57.15-69.95)	66.10 (58.21-135.03)
	Troponin I
	<0.1 ng/mL, no./total no. (%)	13/17 (76.5)	9/11 (81.8)	16/19 (84.2)	17/19 (89.5)
	≥0.1 ng/mL, no./total no. (%)	4/17 (23.5)	2/11 (18.2)	3/19 (15.8)	2/19 (10.5)
	INR	0.99 (0.96-1.04)	0.96 (0.92-0.99)	1.01 (0.98-1.08)	1.01 (0.98-1.08)
	Prothrombin activity	101.00 (92.00-108.00)	106.50 (102.50-116.50)	96.50 (87.00-102.75)	104.00 (98.25-108.00)
	Prothrombin time, s	13.30 (13.00-13.80)	13.00 (12.53-13.28)	13.55 (13.18-14.20)	13.15 (12.93-13.58)
	Activated partial thromboplastin time, s	40 (36.20-44.50)	38.85 (37.28-42.50)	42.3 (38.00-44.33)	40.7 (36.90-43.33)
	Fibrinogen, g/L	2.56 (2.20-2.87)	2.76 (2.24-3.44)	2.54 (2.28-3.09)	2.84 (2.36-3.53)
	Fibrinogen Degradation Products, μg/mL	0.26 (0.01-0.52)	0.41 (0.11-0.81)	0.24 (0.01-0.53)	0.54 (0.13-0.84)
	D-dimer (mg/L)	0.21 (0.170-0.27)	0.26 (0.24-0.29)	0.23 (0.15-0.40)	0.29 (0.21-0.40)
	Thrombin time, s	16.30 (15.80-17.30)	16.15 (15.38-17.20)	16.30 (15.68-17.15)	16.90 (15.85-18.10)
	pH	7.37 (7.35-7.41)	7.39 (7.39-7.40)	7.39 (7.36-7.41)	7.36 (7.34-7.40)
	PaCO2, KPa	5.50 (5.13-5.77)	5.18 (4.61-5.63)	5.40 (5.02-5.78)	5.67 (5.22-5.95)
	PaO2, KPa	15.70 (13.90-21.50)	15.35 (13.63-21.78)	14.30 (13.00-19.60)	13.35 (12.60-13.98)
	SaO2, %	99.20 (98.40-99.60)	99.10 (98.05-99.65)	98.60 (98.00-99.30)	98.40 (97.53-98.70)
	Lactic acid, mmol/L	1.20 (1.10-2.10)	1.15 (0.90-1.58)	1.40 (1.10-2.00)	1.40 (1.20-2.45)
	HCO3-, mmol/L	23.80 (22.20-25.50)	23.70 (23.03-25.50)	24.85 (23.20-26.20)	22.03 (24.75-26.28)
	Standard HCO3-, mmol/L	23.20 (21.90-24.20)	23.65 (22.48-24.78)	23.60 (22.90-25.10)	23.80 (21.48-24.83)
	Erythrocyte sedimentation rate, mm/h	17.00 (10.00-28.00)	24.00 (10.50-59.25)	11.00(9.00-28.25)	35.00(16.50-44.50)
	High-sensitivity C-reactive protein
	<0.499 μg/L, no./total no. (%)	17/18 (94.4)	9/12 (75.0)	18/23 (78.3)	18/23 (78.3)
	≥0.499 μg/L, no./total no. (%)	1/18 (5.6)	3/12 (25.0)	5/23 (21.7)	5/23 (21.7)
	Definition of abbreviations: BNP = brain natriuretic peptide; INR = international normalized ratio; PaCO2 = arterial partial pressure of carbon dioxide; PaO2 = arterial partial pressure of oxygen; SaO2 = saturation of arterial blood oxygen; IQR = interquartile range. Data are shown as median (IQR) unless otherwise noted. *Estimated glomerular filtration rate was calculated by abbreviated Modifica…
