# Supplementary material for: Distinct immune signatures discriminate between asymptomatic and presymptomatic SARS-CoV-2pos subjects
Source: Cell Res. 2021 Sep 24;31(11):1148–62. doi: 10.1038/s41422-021-00562-1 (PMC8461439; doi:10.1038/s41422-021-00562-1)
Supplement: Supplementary file 16 — Supplementary information, Table S7 [file 41422_2021_562_MOESM16_ESM.xlsx]

## Sheet: Table S7
	Supplementary information, Table S7. Detailed information on the antibody panel used for mass cytometry analysis.
	Conjugate	Antibodies	Source	Identifier
	162Dy	CD1c(L161) - purified	Biolegend	Cat# 331502
	110Cd	CD107a/LAMP1(H4A3) - purified	Biolegend	Cat# 328635
	209Bi	CD11b(M1/70) - purified	Biolegend	Cat# 101249
	168Er	CD11c(Bu15) - purified	Biolegend	Cat# 337221
	142Nd	CD123/IL-3Ra(6H6) - purified	Biolegend	Cat# 306027
	113Cd	CD127/IL-7Ra(A019D5) - purified	Biolegend	Cat# 351337
	144Nd	CD14(M5E2) - purified	Biolegend	Cat# 301843
	164Dy	CD141(M80) - purified	Biolegend	Cat# 344102
	147Sm	CD15/SSEA-1(W6D3) - purified	Biolegend	Cat# 323035
	166Er	CD16(3G8) - purified	Biolegend	Cat# 302051
	151Eu	CD161(HP-3G10) - purified	Biolegend	Cat# 339919
	112Cd	CD19(HIB19) - purified	Biolegend	Cat# 302247
	143Nd	CD196/CCR6(G034E3) - purified	Biolegend	Cat# 353427
	158Gd	CD197/CCR7(G043H7) - purified	Biolegend	Cat# 353237
	174Yb	CD20(2H7) - purified	Biolegend	Cat# 302343
	116Cd	CD206/MMR(15-2) - purified	Biolegend	Cat# 321127
	160Gd	CD25(24212) - purified	R&D Systems	Cat# MAB1020
	167Er	CD27(O323) - purified	Biolegend	Cat# 302839
	156Gd	CD274/PD-L1(29E.2A3) - purified	Biolegend	Cat# 329719
	155Gd	CD279/PD-1(EH12.2H7) - purified	Biolegend	Cat# 329941
	157Gd	CD28(CD28.2) - purified	Biolegend	Cat# 302937
	115In	CD3(UCHT1) - purified	Biolegend	Cat# 300443
	159Tb	CD33(WM53) - purified	Biolegend	Cat# 303419
	152Sm	CD39(A1) - purified	Biolegend	Cat# 328221
	197Au	CD4(RPA-T4) - purified	Biolegend	Cat# 300541
	169Tm	CD40/TNFRSF5(82111) - purified	R&D Systems	Cat# MAB6321
	175Lu	CD44(BJ18) - purified	Biolegend	Cat# 338811
	89Y	CD45(HI30) - purified	Biolegend	Cat# 304045
	106Cd	CD45RA(HI100) - purified	Biolegend	Cat# 304143
	141Pr	CD56(NCAM16.2) - purified	BD Biosciences	Cat# 559043
	114Cd	CD62L(DREG-56) - purified	Biolegend	Cat# 304835
	165Ho	CD66b(G10F5) - purified	Biolegend	Cat# 305102
	111Cd	CD68(Y1/82A) - purified	Biolegend	Cat# 333802
	146Nd	CD7(CD7-6B7) - purified	Biolegend	Cat# 343111
	198Pt	CD8a(OKT-8) - purified	Bio X Cell	Cat# BE0004-2
	173Yb	CD80(2D10) - purified	Biolegend	Cat# 305202
	170Er	CTLA-4(14D3) - purified	eBioscience	Cat# 14-1529-82
	176Yb	HLA-DR(L243) - purified	Biolegend	Cat# 307651
	139La	IFN-γ(B27) - purified	Biolegend	Cat# 506521
	145Nd	IL-4(MP4-25D2) - purified	Biolegend	Cat# 500829
	154Sm	IL-6(MQ213A5) - purified	FLUIDIGM	Cat# 3154011B
	149Sm	IL-10(JES3-9D7) - purified	Biolegend	Cat# 501423
	150Nd	IL-17A(BL168) - purified	Biolegend	Cat# 512331
	153Eu	TIM-3(F382E2) - purified	FLUIDIGM	Cat# 3153008B
