# Supplementary material for: Distinct immune signatures discriminate between asymptomatic and presymptomatic SARS-CoV-2pos subjects
Source: Cell Res. 2021 Sep 24;31(11):1148–62. doi: 10.1038/s41422-021-00562-1 (PMC8461439; doi:10.1038/s41422-021-00562-1)
Supplement: Supplementary file 17 — Supplementary information, Table S8 [file 41422_2021_562_MOESM17_ESM.xlsx]

## Sheet: Table S8
	Supplementary information, Table S8. Nomenclature and markers for each immune cell cluster.
	Cluster	Markers	Description
	C01-NK01	CD3-CD56loCD16loCD161loCD7intCD27loCD28lo	CD56loCD16loCD161lo NK cells
	C02-NK02	CD3-CD56hiCD16hiCD161intCD7hiCD27loCD28int	CD56hiCD16hiCD161int NK cells
	C03-NK03	CD3-CD56intCD16hiCD161intCD7hiCD27intCD28lo	CD56intCD16hiCD161int NK cells
	C04-NK04	CD3-CD56intCD16hiCD161loCD7hiCD27loCD28lo	CD56intCD16hiCD161lo NK cells
	C05-T01	CD3+CD4+CD8+CD27hiCD68-CD123hi	CD123hi double positive T cells
	C06-T02	CD3+CD4+CD8+CD27hiCD68+CD123int	CD68+ double positive T cells
	C07-T03	CD3+CD8+CD45RAloCD62LloCD197hiCD27hiCD7hiCD44+CD28hi	CD62Llo naïve CD8+ T cells
	C08-T04	CD3+CD8+CD45RAintCD62LhiCD197hiCD27hiCD7hiCD44+CD28hi	CD62Lhi naïve CD8+ T cells
	C09-UD		Undefined
	C10-T05	CD3+CD4+CD45RA-CD62L-CD197loCD27intCD127loCD161loCD196-PD-1hi	PD-1hi effector memory CD4+ T cells
	C11-T06	CD3+CD4+CD45RA-CD62L-CD197intCD27hiCD127hiCD161intCD196hiPD-1lo	CD196hi effector memory CD4+ T cells
	C12-T07	CD3+CD4+CD25hiCD127lo	Regulatory T cells
	C13-T08	CD3+CD4+CD45RA-CD62L-CD197hiCD27hiCD127hiCD161loCD196-PD-1lo	CD197hi effector memory CD4+ T cells
	C14-T09	CD3+CD4+CD45RAloCD62LhiCD197hiCD27hiCD127hi	Central memory CD4+ T cells
	C15-T10	CD3+CD4+CD45RAloCD62L-CD197hiCD27hiCD127loCD206hiCD44int	Effector CD4+ T cells
	C16-T11	CD3+CD4+CD45RAloCD62LloCD197hiCD27hiCD127intCD80hi	CD80hi naïve CD4+ T cells
	C17-T12	CD3+CD4+CD45RAloCD62LloCD197hiCD27hiCD127hiCD80-	CD80- naïve CD4+ T cells
	C18-T13	CD3+CD4+CD45RAloCD62L-CD197hiCD27hiCD127loCD44lo	CD4+ T cells, unclassified
	C19-T14	CD3+CD4-CD8+CD161hi	Mucosal-associated invariant T cells
	C20-T15	CD3+CD4+CD8-CD161hiCD56-CD16-	CD4+CD161hi NKT cells
	C21-T16	CD3+CD8+CD45RA-CD62L-CD197lo	Effector memory CD8+ T cells
	C22-T17	CD3+CD8+CD45RA+CD62L-CD197-	Effector CD8+ T cells
	C23-T18	CD3+CD4+CD45RA-CD62L-CD197loCD27loCD127-CD161-CD196-PD-1lo	CD127- effector memory CD4+ T cells
	C24-T19	CD3+CD4-CD8-CD161loCD56loCD16lo	CD4-CD8- NKT cells
	C25-B01	CD19intCD20hiHLA-DRhiCD27-CD40intCD196lo	CD40intCD196lo naïve B cells
	C26-B02	CD19hiCD20hiHLA-DRhiCD27-CD40hiCD196int	CD40hiCD196int naïve B cells
	C27-B03	CD19hiCD20hiHLA-DRhiCD27intCD1chi	Marginal Zone B Cells
	C28-B04	CD19hiCD20hiHLA-DRhiCD27loCD28hi	CD28hi memory B Cells
	C29-DC01	CD11cloCD123hi	pDCs
	C30-Pre-N	CD66b+CD15hiCD16intCD11bhi	Pre-neutrophils
	C31-M01	HLA-DRhiCD11bhiCD16loCD14hiCD107ahi	CD107ahi classical monocytes
	C32-M02	HLA-DRhiCD11bhiCD16loCD14hiCD107alo	CD107alo classical monocytes
	C33-M03	HLA-DRhiCD11bhiCD16intCD14hi	Intermediate monocytes
	C34-M04	HLA-DRhiCD11bintCD16hiCD14lo	Non-classical monocytes
	C35-DC02	CD11chiCD141int	cDCs
