# Supplementary material for: Distinct immune signatures discriminate between asymptomatic and presymptomatic SARS-CoV-2pos subjects
Source: Cell Res. 2021 Sep 24;31(11):1148–62. doi: 10.1038/s41422-021-00562-1 (PMC8461439; doi:10.1038/s41422-021-00562-1)
Supplement: Supplementary file 18 — Supplementary information, Table S9 [file 41422_2021_562_MOESM18_ESM.xlsx]

## Sheet: Table S2
	Supplementary information, Table S9. Clinical characteristics of SARS-CoV-2 infections of the Cohort 2 recruited in this study.
	Characteristics	Asymptomatic (n=11)	Presymptomatic (n=4)
	Demographics
	Gender, no./total no. (%)
	Male	7/11 (63.6)	3/4 (75.0)
	Female	4/11 (36.4)	1/4 (25.0)
	Age, media (IQR)	25.00 (23.00-36.00)	29.00 (24.75-31.00)
	BMI, media (IQR)	21.20 (18.87-24.69)	23.19 (20.90-24.57)
	Han nationality, no./total no. (%)	11/11 (100)	4/4 (100)
	Habits
	Smoking, no./total no. (%)	1/11 (9.1)	1/4 (25.0)
	Alcohol consumption, no./total no. (%)	2/11 (18.2)	0/4 (0)
	Comorbidities
	Hypertension	N/A	N/A
	Cardiovascular disease	N/A	N/A
	Diabetes	N/A	N/A
	Hyperlipidemia	N/A	N/A
	Malignancy	N/A	N/A
	Cerebrovascular disease	N/A	N/A
	Chronic obstructive pulmonary disease	N/A	N/A
	Asthma	N/A	N/A
	Chronic renal disease	N/A	N/A
	Chronic liver disease	N/A	N/A
	HIV/AIDS	N/A	N/A
	Treatment
	Hydroxychloroquine, no./total no. (%)	0/11 (0)	0/0 (0)
	Azvudine, no./total no. (%)	0/11 (0)	0/0 (0)
	Antibiotics, no./total no. (%)	0/11 (0)	0/0 (0)
	Corticosteroids, no./total no. (%)	0/11 (0)	0/0 (0)
	Chinese medicinal herb, no./total no. (%)	11/11 (100)	4/4 (100)
	Vitamin C, no./total no. (%)	0/11 (0)	1/4 (25.0)
	Thymosin, no./total no. (%)	3/11 (27.3)	1/4 (25.0)
	Definition of abbreviations: IQR = interquartile range; HIV = human immunodeficiency virus; AIDS = acquired immune deficiency syndrome.
